# Supplementary material for: Mitochondrial Dysfunction and the Glycolytic Switch Induced by Caveolin-1 Phosphorylation Promote Cancer Cell Migration, Invasion, and Metastasis
Source: Cancers (Basel). 2022 Jun 10;14(12):2862. doi: 10.3390/cancers14122862 (PMC9221213; doi:10.3390/cancers14122862)
Supplement: Supplementary file 1 [file cancers-14-02862-s001.zip]

Archive with 1 entries (1 files):
- cancers-1700103-supplementary.pdf
